# Supplementary material for: An Optimized HPLC-DAD Methodology for the Determination of Anthocyanins in Grape Skins of Red Greek Winegrape Cultivars (Vitis vinifera L.)
Source: Molecules. 2022 Oct 21;27(20):7107. doi: 10.3390/molecules27207107 (PMC9610061; doi:10.3390/molecules27207107)
Supplement: Supplementary file 1 [file molecules-27-07107-s001.zip]

Archive with 1 entries (1 files):
- molecules-1957888-supplementary.pdf
